# Supplementary material for: Immune Response following BNT162b2 mRNA COVID-19 Vaccination in Pediatric Cancer Patients
Source: Cancers (Basel). 2023 Apr 29;15(9):2562. doi: 10.3390/cancers15092562 (PMC10177402; doi:10.3390/cancers15092562)
Supplement: Supplementary file 1 [file cancers-15-02562-s001.zip]

Archive with 1 entries (1 files):
- cancers-2332169-supplementary.pdf
